# Supplementary material for: Plant Growth Regulators and Activated Charcoal Selectively Affect Phenylethanoid and Flavone Glycoside Accumulation in Sideritis scardica Griseb. Tissue Culture
Source: Plants (Basel). 2023 Jul 4;12(13):2541. doi: 10.3390/plants12132541 (PMC10346976; doi:10.3390/plants12132541)
Supplement: Supplementary file 1 [file plants-12-02541-s001.zip]

Archive with 1 entries (1 files):
- plants-2446918-supplementary.pdf
